# Supplementary material for: A Comprehensive Study on Folate-Targeted Mesoporous Silica Nanoparticles Loaded with 5-Fluorouracil for the Enhanced Treatment of Gynecological Cancers
Source: J Funct Biomater. 2024 Mar 20;15(3):74. doi: 10.3390/jfb15030074 (PMC10970946; doi:10.3390/jfb15030074)
Supplement: Supplementary file 1 [file jfb-15-00074-s001.zip]

Archive with 1 entries (1 files):
- jfb-2891501-supplementary materials final.pdf
